# Supplementary material for: Molecular typing and epidemiology profiles of human adenovirus infection among hospitalized patients with severe acute respiratory infection in Huzhou, China
Source: PLoS One. 2022 Apr 21;17(4):e0265987. doi: 10.1371/journal.pone.0265987 (PMC9022850; doi:10.1371/journal.pone.0265987)
Supplement: S1 File — (FAS) [file pone.0265987.s001.fas]

>HAdV/S38/Huzhou/2019/CHN
AAGCCCTATTCCGGCACAGCTTACAATTCACTCGCTCCTAAGGGCGCGCCCAATACATCTCAGTGGATAGTTACAACGAATCGAGACAATGCAGTAACTACCACCACAAACACATTTGGCATTGCTTCCATGAAGGGAGACAATATTACTAAAGAAGGTTTGCAAATTGGGAAAGACATTACCACTACTGAAGGAGAAGAAAAGCCCATTTATGCCGATAAAACATATCAGCCAGAGCCTCAAGTTGGAGAAGAATCATGGACTGATACTGATGGAACAAATGAAAAGTTTGGTGGAAGAGCCCTTAAACCAGCTACCAACATGAAGCCATGCTACGGGTCTTTTGCAAGACCTACAAACATAAAAGGGGGCCAAGCTAAAAACAGAAAAGTAAAACCAACAACCGAAGGAGGGGTTGAAACTGAGGAACCAGATATTGATATGGAATTTTTCGATGGTAGAGATGCTGTTGCAGGAGCTTTAGCGCCTGAAATTGTGCTTTATACGGAAAATGTAAATTTGGAAACTCCAGACAGTCATGTGGTATATAAACCAGGAACGTCTGATAACTCTCATGCAAATTTGGGTCAACAAGCCATGCCTAACAGACCCAATTACATTGGATTCAGGGATAACTTTGTAGGCCTAATGTACTACAACAGTACTGGAAATATGGGAGTTTTGGCTGGCCAAGCATCACAACTGAATGCAGTGGTTGACTTGCAGGACAGAAATACTGAACTGTCATATCAGCTTTTGCTCGACTCTCTGGGGAAAACGAAAACAAT
>HAdV/S2/Huzhou/2017/CHN
AAGCCATATTCCGGCACAGCTTACAATTCACTCGCTCCTAAGGGCGCGCCCAATACATCTCAGTGGATAGTTACAACGAATCGAGACAATGCAGTAACTACCACCACAAACACATTTGGCATTGCTTCCATGAAGGGAGACAATATTACTAAAGAAGGTTTGCAAATTGGGAAAGACATTACCACTACTGAAGGAGAAGAAAAGCCCATTTATGCCGATAAAACATATCAGCCAGAGCCTCAAGTTGGAGAAGAATCATGGACTGATACTGATGGAACAAATGAAAAGTTTGGTGGAAGAGCCCTTAAACCAGCTACCAACATGAAGCCATGCTACGGGTCTTTTGCAAGACCTACAAACATAAAAGGGGGCCAAGCTAAAAACAGAAAAGTAAAACCAACAACCGAAGGAGGGGTTGAAACTGAGGAACCAGATATTGATATGGAATTTTTCGATGGTAGAGATGCTGTTGCAGGAGCTTTAGCGCCTGAAATTGTGCTTTATACGGAAAATGTAAATTTGGAAACTCCAGACAGTCATGTGGTATATAAACCAGGAACGTCTGATAACTCTCATGCAAATTTGGGTCAACAAGCCATGCCTAACAGACCCAATTACATTGGATTCAGGGATAACTTTGTAGGCCTAATGTACTACAACAGTACTGGAAATATGGGAGTTTTGGCTGGCCAAGCATCACAACTGAATGCAGTGGTTGACTTGCAGGACAGAAATACTGAACTGTCATATCAGCTTTTGCTCGACTCTCTGCGG
>HAdV/S3/Huzhou/2017/CHN
AAGCCCTATTCCGGCACAGCTTACAATTCACTCGCTCCTAAGGGCGCGCCCAATACATCTCAGTGGATAGTTACAACGAATCGAGACAATGCAGTAACTACCACCACAAACACATTTGGCATTGCTTCCATGAAGGGAGACAATATTACTAAAGAAGGTTTGCAAATTGGGAAAGACATTACCACTACTGAAGGAGAAGAAAAGCCCATTTATGCCGATAAAACATATCAGCCAGAGCCTCAAGTTGGAGAAGAATCATGGACTGATACTGATGGAACAAATGAAAAGTTTGGTGGAAGAGCCCTTAAACCAGCTACCAACATGAAGCCATGCTACGGGTCTTTTGCAAGACCTACAAACATAAAAGGGGGCCAAGCTAAAAACAGAAAAGTAAAACCAACAACCGAAGGAGGGGTTGAAACTGAGGAACCAGATATTGATATGGAATTTTTCGATGGTAGAGATGCTGTTGCAGGAGCTTTAGCGCCTGAAATTGTGCTTTATACGGAAAATGTAAATTTGGAAACTCCAGACAGTCATGTGGTATATAAACCAGGAACGTCTGATAACTCTCATGCAAATTTGGGTCAACAAGCCATGCCTAACAGACCCAATTACATTGGATTCAGGGATAACTTTGTAGGCCTAATGTACTACAACAGTACTGGAAATATGGGAGTTTTGGCTGGCCAAGCATCACAACTGAATGCAGTGGTTGACTTGCAGGACAGAAATACTGAACTGTCATATCAGCTTTTGCTCGACTCTCTGAAGGAACGAAACCC
>HAdV/S6/Huzhou/2017/CHN
AAGCCCTATTCCGGCACAGCTTACAATTCACTCGCTCCTAAGGGCGCGCCCAATACATCTCAGTGGATAGTTACAACGAATCGAGACAATGCAGTAACTACCACCACAAACACATTTGGCATTGCTTCCATGAAGGGAGACAATATTACTAAAGAAGGTTTGCAAATTGGGAAAGACATTACCACTACTGAAGGAGAAGAAAAGCCCATTTATGCCGATAAAACATATCAGCCAGAGCCTCAAGTTGGAGAAGAATCATGGACTGATACTGATGGAACAAATGAAAAGTTTGGTGGAAGAGCCCTTAAACCAGCTACCAACATGAAGCCATGCTACGGGTCTTTTGCAAGACCTACAAACATAAAAGGGGGCCAAGCTAAAAACAGAAAAGTAAAACCAACAACCGAAGGAGGGGTTGAAACTGAGGAACCAGATATTGATATGGAATTTTTCGATGGTAGAGATGCTGTTGCAGGAGCTTTAGCGCCTGAAATTGTGCTTTATACGGAAAATGTAAATTTGGAAACTCCAGACAGTCATGTGGTATATAAACCAGGAACGTCTGATAACTCTCATGCAAATTTGGGTCAACAAGCCATGCCTAACAGACCCAATTACATTGGATTCAGGGATAACTTTGTAGGCCTAATGTACTACAACAGTACTGGAAATATGGGAGTTTTGGCTGGCCAAGCATCACAACTGAATGCAGTGGTTGACTTGCAGGACAGAAATACTGAACTGTCATATCAGCTTTTGCTCGACTCTCTGGGGAAACCAAAACC
>HAdV/S45/Huzhou/2019/CHN
AAGCCCTATTCCGGCACAGCTTACAATTCACTCGCTCCTAAGGGCGCGCCCAATACATCTCAGTGGATAGTTACAACGAATCGAGACAATGCAGTAACTACCACCACAAACACATTTGGCATTGCTTCCATGAAGGGAGACAATATTACTAAAGAAGGTTTGCAAATTGGGAAAGACATTACCACTACTGAAGGAGAAGAAAAGCCCATTTATGCCGATAAAACATATCAGCCAGAGCCTCAAGTTGGAGAAGAATCATGGACTGATACTGATGGAACAAATGAAAAGTTTGGTGGAAGAGCCCTTAAACCAGCTACCAACATGAAGCCATGCTACGGGTCTTTTGCAAGACCTACAAACATAAAAGGGGGCCAAGCTAAAAACAGAAAAGTAAAACCAACAACCGAAGGAGGGGTTGAAACTGAGGAACCAGATATTGATATGGAATTTTTCGATGGTAGAGATGCTGTTGCAGGAGCTTTAGCGCCTGAAATTGTGCTTTATACGGAAAATGTAAATTTGGAAACTCCAGACAGTCATGTGGTATATAAACCAGGAACGTCTGATAACTCTCATGCAAATTTGGGTCAACAAGCCATGCCTAACAGACCCAATTACATTGGATTCAGGGATAACTTTGTAGGCCTAATGTACTACAACAGTACTGGAAATATGGGAGTTTTGGCTGGCCAAGCATCACAACTGAATGCAGTGGTTGACTTGCAGGACAGAAATACTGAACTGTCATATCAGCTTTTGCTCGACTCTCTG
>HAdV/S8/Huzhou/2017/CHN
AAGCCCTATTCCGGCACAGCTTACAATTCACTCGCTCTTAAGGGCGCGCCCAATACATCTCAGTGGATAGTTACAACGAATCGAGACAATGCAGTAACTACCACCACAAACACATTTGGCATTGCTTCCATGAAGGGAGACAATATTACTAAAGAAGGTTTGCAAATTGGGAAAGACATTACCACTACTGAAGGAGAAGAAAAGCCCATTTATGCCGATAAAACATATCAGCCAGAGCCTCAAGTTGGAGAAGAATCATGGACTGATACTGATGGAACAAATGAAAAGTTTGGTGGAAGAGCCCTTAAACCAGCTACCAACATGAAGCCATGCTACGGGTCTTTTGCAAGACCTACAAACATAAAAGGGGGCCAAGCTAAAAACAGAAAAGTAAAACCAACAACCGAAGGAGGGGTTGAAACTGAGGAACCAGATATTGATATGGAATTTTTCGATGGTAGAGATGCTGTTGCAGGAGCTTTAGCGCCTGAAATTGTGCTTTATACGGAAAATGTAAATTTGGAAACTCCAGACAGTCATGTGGTATATAAACCAGGAACGTCTGATAACTCTCATGCAAATTTGGGTCAACAAGCCATGCCTAACAGACCCAATTACATTGGATTCAGGGATAACTTTGTAGGCCTAATGTACTACAACAGTACTGGAAATATGGGAGTTTTGGCTGGCCAAGCATCACAACTGAATGCAGTGGTTGACTTGCAGGACAGAAATACTGAACTGTCATATCAGCTTTTGCTCGACTCTCTG
>HAdV/S9/Huzhou/2017/CHN
AAGCCCTATTCCGGCACAGCTTACAATTCACTCGCTCCTAAGGGCGCGCCCAATACATCTCAGTGGATAGTTACAACGAATCGAGACAATGCAGTAACTACCACCACAAACACATTTGGCATTGCTTCCATGAAGGGAGACAATATTACTAAAGAAGGTTTGCAAATTGGGAAAGACATTACCACTACTGAAGGAGAAGAAAAGCCCATTTATGCCGATAAAACATATCAGCCAGAGCCTCAAGTTGGAGAAGAATCATGGACTGATACTGATGGAACAAATGAAAAGTTTGGTGGAAGAGCCCTTAAACCAGCTACCAACATGAAGCCATGCTACGGGTCTTTTGCAAGACCTACAAACATAAAAGGGGGCCAAGCTAAAAACAGAAAAGTAAAACCAACAACCGAAGGAGGGGTTGAAACTGAGGAACCAGATATTGATATGGAATTTTTCGATGGTAGAGATGCTGTTGCAGGAGCTTTAGCGCCTGAAATTGTGCTTTATACGGAAAATGTAAATTTGGAAACTCCAGACAGTCATGTGGTATATAAACCAGGAACGTCTGATAACTCTCATGCAAATTTGGGTCAACAAGCCATGCCTAACAGACCCAATTACATTGGATTCAGGGATAACTTTGTAGGCCTAATGTACTACAACAGTACTGGAAATATGGGAGTTTTGGCTGGCCAAGTATCACAACTGAATGCAGTGGTTGACTTGCAGGACAGAAATACTGAACTGTCATATCAGCTTTTGCTCGACTCTCTAGGCGACAGAAC
>HAdV/S10/Huzhou/2017/CHN
AAGCCCTATTCCGGCACAGCTTACAATTCACTCGCTCCTAAGGGCGCGCCCAATACATCTCAGTGGATAGTTACAACGAATCGAGACAATGCAGTAACTACCACCACAAACACATTTGGCATTGCTTCCATGAAGGGAGACAATATTACTAAAGAAGGTTTGCAAATTGGGAAAGACATTACCACTACTGAAGGAGAAGAAAAGCCCATTTATGCCGATAAAACATATCAGCCAGAGCCTCAAGTTGGAGAAGAATCATGGACTGATACTGATGGAACAAATGAAAAGTTTGGTGGAAGAGCCCTTAAACCAGCTACCAACATGAAGCCATGCTACGGGTCTTTTGCAAGACCTACAAACATAAAAGGGGGCCAAGCTAAAAACAGAAAAGTAAAACCAACAACCGAAGGAGGGGTTGAAACTGAGGAACCAGATATTGATATGGAATTTTTCGATGGTAGAGATGCTGTTGCAGGAGCTTTAGCGCCTGAAATTGTGCTTTATACGGAAAATGTAAATTTGGAAACTCCAGACAGTCATGTGGTATATAAACCAGGAACGTCTGATAACTCTCATGCAAATTTGGGTCAACAAGCCATGCCTAACAGACCCAATTACATTGGATTCAGGGATAACTTTGTAGGCCTAATGTACTACAACAGTACTGGAAATATGGGAGTTTTGGCTGGCCAAGCATCACAACTGAATGCAGTGGTTGACTTGCAGGACAGAAATACTGAACTGTCATATCAGCTTTTGCTCGACTCTCTGGGG
>HAdV/S12/Huzhou/2017/CHN
AAGCCCTATTCCGGCACAGCTTACAATTCACTCGCTCCTAAGGGCGCGCCCAATACATCTCAGTGGATAGTTACAACGAATCGAGACAATGCAGTAACTACCACCACAAACACATTTGGCATTGCTTCCATGAAGGGAGACAATATTACTAAAGAAGGTTTGCAAATTGGGAAAGACATTACCACTACTGAAGGAGAAGAAAAGCCCATTTATGCCGATAAAACATATCAGCCAGAGCCTCAAGTTGGAGAAGAATCATGGACTGATACTGATGGAACAAATGAAAAGTTTGGTGGAAGAGCCCTTAAACCAGCTACCAACATGAAGCCATGCTACGGGTCTTTTGCAAGACCTACAAACATAAAAGGGGGCCAAGCTAAAAACAGAAAAGTAAAACCAACAACCGAAGGAGGGGTTGAAACTGAGGAACCAGATATTGATATGGAATTTTTCGATGGTAGAGATGCTGTTGCAGGAGCTTTAGCGCCTGAAATTGTGCTTTATACGGAAAATGTAAATTTGGAAACTCCAGACAGTCATGTGGTATATAAACCAGGAACGTCTGATAACTCTCATGCAAATTTGGGTCAACAAGCCATGCCTAACAGACCCAATTACATTGGATTCAGGGATAACTTTGTAGGCCTAATGTACTACAACAGTACTGGAAATATGGGAGTTTTGGCTGGCCAAGCATCACAACTGAATGCAGTGGTTGACTTGCAGGACAGAAATACTGAACTGTCATATCAGCTTTTGCTCGACTCTCTGGCG
>HAdV/S13/Huzhou/2017/CHN
AAGCCCTATTCCGGCACAGCTTACAATTCACTCGCTCCTAAGGGCGCGCCCAATACATCTCAGTGGATAGTTACAACGAATCGAGACAATGCAGTAACTACCACCACAAACACATTTGGCATTGCTTCCATGAAGGGAGACAATATTACTAAAGAAGGTTTGCAAATTGGGAAAGACATTACCACTACTGAAGGAGAAGAAAAGCCCATTTATGCCGATAAAACATATCAGCCAGAGCCTCAAGTTGGAGAAGAATCATGGACTGATACTGATGGAACAAATGAAAAGTTTGGTGGAAGAGCCCTTAAACCAGCTACCAACATGAAGCCATGCTACGGGTCTTTTGCAAGACCTACAAACATAAAAGGGGGCCAAGCTAAAAACAGAAAAGTAAAACCAACAACCGAAGGAGGGGTTGAAACTGAGGAACCAGATATTGATATGGAATTTTTCGATGGTAGAGATGCTGTTGCAGGAGCTTTAGCGCCTGAAATTGTGCTTTATACGGAAAATGTAAATTTGGAAACTCCAGACAGTCATGTGGTATATAAACCAGGAACGTCTGATAACTCTCATGCAAATTTGGGTCAACAAGCCATGCCTAACAGACCCAATTACATTGGATTCAGGGATAACTTTGTAGGCCTAATGTACTACAACAGTACTGGAAATATGGGAGTTTTGGCTGGCCAAGCATCACAACTGAATGCAGTGGTTGACTTGCAGGACAGAAATACTGAACTGTCATATCAGCTTTTGCTCGACTCTCTGGGAACAAAAAC
>HAdV/S14/Huzhou/2017/CHN
AAGCCCTATTCCGGCACAGCTTACAATTCACTCGCTCCTAAGGGCGCGCCCAATACATCTCAGTGGATAGTTACAACGAATCGAGACAATGCAGTAACTACCACCACAAACACATTTGGCATTGCTTCCATGAAGGGAGACAATATTACTAAAGAAGGTTTGCAAATTGGGAAAGACATTACCACTACTGAAGGAGAAGAAAAGCCCATTTATGCCGATAAAACATATCAGCCAGAGCCTCAAGTTGGAGAAGAATCATGGACTGATACTGATGGAACAAATGAAAAGTTTGGTGGAAGAGCCCTTAAACCAGCTACCAACATGAAGCCATGCTACGGGTCTTTTGCAAGACCTACAAACATAAAAGGGGGCCAAGCTAAAAACAGAAAAGTAAAACCAACAACCGAAGGAGGGGTTGAAACTGAGGAACCAGATATTGATATGGAATTTTTCGATGGTAGAGATGCTGTTGCAGGAGCTTTAGCGCCTGAAATTGTGCTTTATACGGAAAATGTAAATTTGGAAACTCCAGACAGTCATGTGGTATATAAACCAGGAACGTCTGATAACTCTCATGCAAATTTGGGTCAACAAGCCATGCCTAACAGACCCAATTACATTGGATTCAGGGATAACTTTGTAGGCCTAATGTACTACAACAGTACTGGAAATATGGGAGTTTTGGCTGGCCAAGCATCACAACTGAATGCAGTGGTTGACTTGCAGGACAGAAATACTGAACTGTCATATCAGCTTTTGCTCGACTCTCTGGGAAACGAAAC
>HAdV/S23/Huzhou/2018/CHN
AAGCCCTATTCCGGCACAGCTTACAATTCACTCGCTCCTAAGGGCGCGCCCAATACATCTCAGTGGATAGTTACAACGAATCGAGACAATGCAGTAACTACCACCACAAACACATTTGGCATTGCTTCCATGAAGGGAGACAATATTACTAAAGAAGGTTTGCAAATTGGGAAAGACATTACCACTACTGAAGGAGAAGAAAAGCCCATTTATGCCGATAAAACATATCAGCCAGAGCCTCAAGTTGGAGAAGAATCATGGACTGATACTGATGGAACAAATGAAAAGTTTGGTGGAAGAGCCCTTAAACCAGCTACCAACATGAAGCCATGCTACGGGTCTTTTGCAAGACCTACAAACATAAAAGGGGGCCAAGCTAAAAACAGAAAAGTAAAACCAACAACCGAAGGAGGGGTTGAAACTGAGGAACCAGATATTGATATGGAATTTTTCGATGGTAGAGATGCTGTTGCAGGAGCTTTAGCGCCTGAAATTGTGCTTTATACGGAAAATGTAAATTTGGAAACTCCAGACAGTCATGTGGTATATAAACCAGGAACGTCTGATAACTCTCATGCAAATTTGGGTCAACAAGCCATGCCTAACAGACCCAATTACATTGGATTCAGGGATAACTTTGTAGGCCTAATGTACTACAACAGTACTGGAAATATGGGAGTTTTGGCTGGCCAAGCATCACAACTGAATGCAGTGGTTGACTTGCAGGACAGAAATACTGAACTGTCATATCAGCTTTTGCTCGACTCTCTGGGGAAC
>HAdV/S28/Huzhou/2019/CHN
AAGCCCTATTCCGGCACAGCTTACAATTCACTCGCTCCTAAGGGCGCGCCCAATACATCTCAGTGGATAGTTACAACGAATCGAGACAATGCAGTAACTACCACCACAAACACATTTGGCATTGCTTCCATGAAGGGAGACAATATTACTAAAGAAGGTTTGCAAATTGGGAAAGACATTACCACTACTGAAGGAGAAGAAAAGCCCATTTATGCCGATAAAACATATCAGCCAGAGCCTCAAGTTGGAGAAGAATCATGGACTGATACTGATGGAACAAATGAAAAGTTTGGTGGAAGAGCCCTTAAACCAGCTACCAACATGAAGCCATGCTACGGGTCTTTTGCAAGACCTACAAACATAAAAGGGGGCCAAGCTAAAAACAGAAAAGTAAAACCAACAACCGAAGGAGGGGTTGAAACTGAGGAACCAGATATTGATATGGAATTTTTCGATGGTAGAGATGCTGTTGCAGGAGCTTTAGCGCCTGAAATTGTGCTTTATACGGAAAATGTAAATTTGGAAACTCCAGACAGTCATGTGGTATATAAACCAGGAACGTCTGATAACTCTCATGCAAATTTGGGTCAACAAGCCATGCCTAACAGACCCAATTACATTGGATTCAGGGATAACTTTGTAGGCCTAATGTACTACAACAGTACTGGAAATATGGGAGTTTTGGCTGGCCAAGCATCACAACTGAATGCAGTGGTTGACTTGCAGGACAGAAATACTGAACTGTCATATCAGCTTTTGCTCGACTCTCTGGGC
>HAdV/S29/Huzhou/2019/CHN
AAGCCCTATTCCGGCACAGCTTACAATTCACTCGCTCCTAAGGGCGCGCCCAATACATCTCAGTGGATAGTTACAACGAATCGAGACAATGCAGTAACTACCACCACAAACACATTTGGCATTGCTTCCATGAAGGGAGACAATATTACTAAAGAAGGTTTGCAAATTGGGAAAGACATTACCACTACTGAAGGAGAAGAAAAGCCCATTTATGCCGATAAAACATATCAGCCAGAGCCTCAAGTTGGAGAAGAATCATGGACTGATACTGATGGAACAAATGAAAAGTTTGGTGGAAGAGCCCTTAAACCAGCTACCAACATGAAGCCATGCTACGGGTCTTTTGCAAGACCTACAAACATAAAAGGGGGCCAAGCTAAAAACAGAAAAGTAAAACCAACAACCGAAGGAGGGGTTGAAACTGAGGAACCAGATATTGATATGGAATTTTTCGATGGTAGAGATGCTGTTGCAGGAGCTTTAGCGCCTGAAATTGTGCTTTATACGGAAAATGTAAATTTGGAAACTCCAGACAGTCATGTGGTATATAAACCAGGAACGTCTGATAACTCTCATGCAAATTTGGGTCAACAAGCCATGCCTAACAGACCCAATTACATTGGATTCAGGGATAACTTTGTAGGCCTAATGTACTACAACAGTACTGGAAATATGGGAGTTTTGGCTGGCCAAGCATCACAACTGAATGCAGTGGTTGACTTGCAGGACAGAAATACTGAACTGTCATATCAGCTTTTGCTCGACTCTCTGGCGGACAGAAC
>HAdV/S32/Huzhou/2019/CHN
AAGCCCTATTCCGGCACAGCTTACAATTCACTCGCTCCTAAGGGCGCGCCCAATACATCTCAGTGGATAGTTACAACGAATCGAGACAATGCAGTAACTACCACCACAAACACATTTGGCATTGCTTCCATGAAGGGAGACAATATTACTAAAGAAGGTTTGCAAATTGGGAAAGACATTACCACTACTGAAGGAGAAGAAAAGCCCATTTATGCCGATAAAACATATCAGCCAGAGCCTCAAGTTGGAGAAGAATCATGGACTGATACTGATGGAACAAATGAAAAGTTTGGTGGAAGAGCCCTTAAACCAGCTACCAACATGAAGCCATGCTACGGGTCTTTTGCAAGACCTACAAACATAAAAGGGGGCCAAGCTAAAAACAGAAAAGTAAAACCAACAACCGAAGGAGGGGTTGAAACTGAGGAACCAGATATTGATATGGAATTTTTCGATGGTAGAGATGCTGTTGCAGGAGCTTTAGCGCCTGAAATTGTGCTTTATACGGAAAATGTAAATTTGGAAACTCCAGACAGTCATGTGGTATATAAACCAGGAACGTCTGATAACTCTCATGCAAATTTGGGTCAACAAGCCATGCCTAACAGACCCAATTACATTGGATTCAGGGATAACTTTGTAGGCCTAATGTACTACAACAGTACTGGAAATATGGGAGTTTTGGCTGGCCAAGCATCACAACTGAATGCAGTGGTTGACTTGCAGGACAGAAATACTGAACTGTCATATCAGCTTTTGCTCGACTCTCTGGGA
>HAdV/S33/Huzhou/2019/CHN
AAGCCCTATTCCGGCACAGCTTACAATTCACTCGCTCCTAAGGGCGCGCCCAATACATCTCAGTGGATAGTTACAACGAATCGAGACAATGCAGTAACTACCACCACAAACACATTTGGCATTGCTTCCATGAAGGGAGACAATATTACTAAAGAAGGTTTGCAAATTGGGAAAGACATTACCACTACTGAAGGAGAAGAAAAGCCCATTTATGCCGATAAAACATATCAGCCAGAGCCTCAAGTTGGAGAAGAATCATGGACTGATACTGATGGAACAAATGAAAAGTTTGGTGGAAGAGCCCTTAAACCAGCTACCAACATGAAGCCATGCTACGGGTCTTTTGCAAGACCTACAAACATAAAAGGGGGCCAAGCTAAAAACAGAAAAGTAAAACCAACAACCGAAGGAGGGGTTGAAACTGAGGAACCAGATATTGATATGGAATTTTTCGATGGTAGAGATGCTGTTGCAGGAGCTTTAGCGCCTGAAATTGTGCTTTATACGGAAAATGTAAATTTGGAAACTCCAGACAGTCATGTGGTATATAAACCAGGAACGTCTGATAACTCTCATGCAAATTTGGGTCAACAAGCCATGCCTAACAGACCCAATTACATTGGATTCAGGGATAACTTTGTAGGCCTAATGTACTACAACAGTACTGGAAATATGGGAGTTTTGGCTGGCCAAGCATCACAACTGAATGCAGTGGTTGACTTGCAGGACAGAAATACTGAACTGTCATATCAGCTTTTGCTCGACTCTCTGGGGAAACAGAA
>HAdV/S34/Huzhou/2019/CHN
CAGCCCTATTCCGGCACAGCTTACAATTCACTCGCTCCTAAGGGCGCGCCCAATACATCTCAGTGGATAGTTACAACGAATCGAGACAATGCAGTAACTACCACCACAAACACATTTGGCATTGCTTCCATGAAGGGAGACAATATTACTAAAGAAGGTTTGCAAATTGGGAAAGACATTACCACTACTGAAGGAGAAGAAAAGCCCATTTATGCCGATAAAACATATCAGCCAGAGCCTCAAGTTGGAGAAGAATCATGGACTGATACTGATGGAACAAATGAAAAGTTTGGTGGAAGAGCCCTTAAACCAGCTACCAACATGAAGCCATGCTACGGGTCTTTTGCAAGACCTACAAACATAAAAGGGGGCCAAGCTAAAAACAGAAAAGTAAAACCAACAACCGAAGGAGGGGTTGAAACTGAGGAACCAGATATTGATATGGAATTTTTCGATGGTAGAGATGCTGTTGCAGGAGCTTTAGCGCCTGAAATTGTGCTTTATACGGAAAATGTAAATTTGGAAACTCCAGACAGTCATGTGGTATATAAACCAGGAACGTCTGATAACTCTCATGCAAATTTGGGTCAACAAGCCATGCCTAACAGACCCAATTACATTGGATTCAGGGATAACTTTGTAGGCCTAATGTACTACAACAGTACTGGAAATATGGGAGTTTTGGCTGGCCAAGCATCACAACTGAATGCAGTGGTTGACTTGCAGGACAGAAATACTGAACTGTCATATCAGCTTTTGCTCGACTCTCTGGGA
>HAdV/S11/Huzhou/2017/CHN
AAGACCTATTCCGGCACAGCTTACAATTCACTGGCTCCTAAGGGCGCGCCTAACACATCTCAGTGGATAGTTACAACGGGAGAAGACAATGCCACCACATACACATTTGGCATTGCTTCCAAGAAGGGAGACAATATTAGTAAGGAAGGTTTAGAAATTGGGAAAGACATTACTGCAGACAACAAGCCCATTTATGACGATAAAACATATCAGCCAGAGCCTCAAGTTGGAGAAGAATCATGGAGTGATATTGATGGAACAAATGAAAAATTTGGAGGTAGAGCTCTTAAACCAGCTACTAAAATGAAGCCATGCTACGGGTCTTTTGCAAGACCTACAAACATAAAAGGGGGCCAAGCTAAAAACAGAAAAGTAACACCAACCGAAGGAGATGTTGAAGCTGAGGAGCCAGATATTGATATGGAATTTTTTGATGGTAGAGAAGCTGCTGACGCTTTTTCGCCTGAAATTGTGCTTTACACGGAAAATGTCAATTTGGAAACTCCAGACAGCCATGTGGTATACAAGCCAGGAACTTCTGATGGTAACTCTCATGCAAATTTGGGTCAACAAGCCATGCCTAACAGACCCAATTACATTGGCTTCAGGGATAACTTTGTAGGTCTTATGTACTACAACAGTACTGGAAATATGGGAGTTTTGGCCGGCCAAGCATCACAACTGAATGCAGTGGTTGACTTGCAGGACAGAAACACTGAACTGTCATATCAGCTTTTGCTCGACTCT
>HAdV/S15/Huzhou/2017/CHN
AAGCCCTATTCCGGCACAGCTTACAATTCACTGGCTCCTAAGGGCGCGCCTAACACATCTCAGTGGATAGTTACAACGGGAGAAGACAATGCCACCACATACACATTTGGCATTGCTTCCACGAAGGGAGACAATATTACTAAGGAAGGTTTAGAAATTGGGAAAGACATTACTGCAGACAACAAGCCCATTTATGCCGATAAAACATATCAGCCAGAGCCTCAAGTTGGAGAAGAATCATGGACTGATATTGATGGAACAAATGAAAAATTTGGAGGTAGAGCTCTTAAACCAGCTACTAAAATGAAGCCATGCTACGGGTCTTTTGCAAGACCTACAAACATAAAAGGGGGCCAAGCTAAAAACAGAAAAGTAACACCAACCGAAGGAGATGTTGAAGCTGAGGAGCCAGATATTGATATGGAATTTTTTGATGGTAGAGAAGCTGCTGACGCTTTTTCGCCTGAAATTGTGCTTTACACGGAAAATGTCAATTTGGAAACTCCAGACAGCCATGTGGTATACAAGCCAGGAACTTCTGATGGTAACTCTCATGCAAATTTGGGTCAACAAGCCATGCCTAACAGACCCAATTACATTGGCTTCAGGGATAACTTTGTAGGTCTTATGTACTACAACAGTACTGGAAATATGGGAGTTTTGGCCGGCCAAGCATCACAACTGAATGCAGTGGTTGACTTGCAGGACAGAAACACTGAACTGTCATATCAGCTTTTGCTCGACTCTCTGGGGAAACAGAAACCA
>HAdV/S20/Huzhou/2018/CHN
CAACCCTATTCCGGCACAGCTTACAATTCACTGGCTCCTAAGGGCGCGCCTAACACATCTCAGTGGATAGTTACAACGGGAGAAGACAATGCCACCACATACACATTTGGCATTGCTTCCACGAAGGGAGACAATATTACTAAGGAAGGTTTAGAAATTGGGAAAGACATTACTGCAGACAACAAGCCCATTTATGCCGATAAAACATATCAGCCAGAGCCTCAAGTTGGAGAAGAATCATGGACTGATATTGATGGAACAAATGAAAAATTTGGAGGTAGAGCTCTTAAACCAGCTACTAAAATGAAGCCATGCTACGGGTCTTTTGCAAGACCTACAAACATAAAAGGGGGCCAAGCTAAAAACAGAAAAGTAACACCAACCGAAGGAGATGTTGAAGCTGAGGAGCCAGATATTGATATGGAATTTTTTGATGGTAGAGAAGCTGCTGACGCTTTTTCGCCTGAAATTGTGCTTTACACGGAAAATGTCAATTTGGAAACTCCAGACAGCCATGTGGTATACAAGCCAGGAACTTCTGATGGTAACTCTCATGCAAATTTGGGTCAACAAGCCATGCCTAACAGACCCAATTACATTGGCTTCAGGGATAACTTTGTAGGTCTTATGTACTACAACAGTACTGGAAATATGGGAGTTTTGGCCGGCCAAGCATCACAACTGAATGCAGTGGTTGACTTGCAGGACAGAAACACTGAACTGTCATATCAGCTTTTGCTCGACTCTCTGGGC
>HAdV/S21/Huzhou/2018/CHN
AAGCCCTATTCCGGCACAGCTTACAATTCACTGGCTCCTAAGGGCGCGCCTAACACATCTCAGTGGATAGTTACAACGGGAGAAGACAATGCCACCACATACACATTTGGCATTGCTTCCACGAAGGGAGACAATATTACTAAGGAAGGTTTAGAAATTGGGAAAGACATTACTGCAGACAACAAGCCCATTTATGCCGATAAAACATATCAGCCAGAGCCTCAAGTTGGAGAAGAATCATGGACTGATATTGATGGAACAAATGAAAAATTTGGAGGTAGAGCTCTTAAACCAGCTACTAAAATGAAGCCATGCTACGGGTCTTTTGCAAGACCTACAAACATAAAAGGGGGCCAAGCTAAAAACAGAAAAGTAACACCAACCGAAGGAGATGTTGAAGCTGAGGAGCCAGATATTGATATGGAATTTTTTGATGGTAGAGAAGCTGCTGACGCTTTTTCGCCTGAAATTGTGCTTTACACGGAAAATGTCAATTTGGAAACTCCAGACAGCCATGTGGTATACAAGCCAGGAACTTCTGATGGTAACTCTCATGCAAATTTGGGTCAACAAGCCATGCCTAACAGACCCAATTACATTGGCTTCAGGGATAACTTTGTAGGTCTTATGTACTACAACAGTACTGGAAATATGGGAGTTTTGGCCGGCCAAGCATCACAACTGAATGCAGTGGTTGACTTGCAGGACAGAAACACTGAACTGTCATATCAGCTTTTGCTCGACTCTCTGGCAAAAAAAAAACAA
>HAdV/S31/Huzhou/2019/CHN
AAGCCCTATTCCGGCACAGCTTACAATTCACTGGCTCCTAAGGGCGCGCCTAACACATCTCAGTGGATAGTTACAACGGGAGAAGACAATGCCACCACATACACATTTGGCATTGCTTCCACGAAGGGAGACAATATTACTAAGGAAGGTTTAGAAATTGGGAAAGACATTACTGCAGACAACAAGCCCATTTATGCCGATAAAACATATCAGCCAGAGCCTCAAGTTGGAGAAGAATCATGGACTGATATTGATGGAACAAATGAAAAATTTGGAGGTAGAGCTCTTAAACCAGCTACTAAAATGAAGCCATGCTACGGGTCTTTTGCAAGACCTACAAACATAAAAGGGGGCCAAGCTAAAAACAGAAAAGTAACACCAACCGAAGGAGATGTTGAAGCTGAGGAGCCAGATATTGATATGGAATTTTTTGATGGTAGAGAAGCTGCTGACGCTTTTTCGCCTGAAATTGTGCTTTACACGGAAAATGTCAATTTGGAAACTCCAGACAGCCATGTGGTATACAAGCCAGGAACTTCTGATGGTAACTCTCATGCAAATTTGGGTCAACAAGCCATGCCTAACAGACCCAATTACATTGGCTTCAGGGATAACTTTGTAGGTCTTATGTACTACAACAGTACTGGAAATATGGGAGTTTTGGCCGGCCAAGCATCACAACTGAATGCAGTGGTTGACTTGCAGGACAGAAACACTGAACTGTCATATCAGCTTTTGCTCGACTCTCTGGGA
>HAdV/S16/Huzhou/2018/CHN
AAGCCCTACTCCGGCACTGCCTACAACGCTCTAGCCCCCAAGGGTGCTCCCAATTCCTGCGAGTGGGAACAAGAAGAACCAACTCAGGAAATGGCTGAAGAACTTGAAGATGAGGAGGAGGCAGAGGAGGAGGAGGCAGAGGAGGAGGCAGAAGCACCACAAGCTGATCAGAAGGTTAAGAAGACTCATGTATATGCTCAGGCTCCTTTGGCAGGGGAAAAAATTACCGCCAATGGCTTACAAATAGTTTCTGATACCCAAACTGAAGGCAATCCAGTTTTTGCCGATCCCACTTATCAACCTGAACCTCAGGTTGGAGAATCTCAGTGGAATGAAGCTGAAGCAACTGCATCTGGAGGCAGAGTACTAAAAAAGACTACTCCCATGAAACCATGCTACGGATCGTATGCCAGACCTACAAATAAAAATGGGGGTCAAGGTATACTAGTAGCAAACAACCAAGGTGCTCTAGAGTCTAAAGTTGAAATGCAGTTTTTTGCCCCCTCTGGCACTGCCATGAATGAAAGAAATGCTGTTCAGCCAAGTATTGTTTTGTACAGTGAGGATGTTAATATGGAAACTCCTGATACTCACATTTCATACAAACCAAGCAAAACTGATGAAAACTCTAAGGCTATGTTGGGTCAACAAGCAATGCCAAACAGACCCAATTACATCGCTTTTAGGGACAATTTTATTGGCCTTATGTATTACAACAGCACTGGTAACATGGGTGTCCTTGCTGGACAAGCATCACAGCTAAATGCCGTGGTAGACTTGCAGGACAG
>HAdV/S18/Huzhou/2018/CHN
AAGCCCTACTCCGGCACTGCCTACAACGCTCTAGCCCCCAAGGGCGCTCCCAATTCCTGCGAGTGGGAACAAGAAGAACCAACTCAGGAAATGGCTGAAGAACTTGAAGATGAGGAGGAGGCAGAGGAGGAGGAGGCAGAGGAGGAGGCAGAAGCACCACAAGCTGATCAGAAGGTTAAGAAGACTCATGTATATGCTCAGGCTCCTTTGGCAGGGGAAAAAATTACCGCCAATGGCTTACAAATAGTTTCTGATACCCAAACTGAAGGCAATCCAGTTTTTGCCGATCCCACTTATCAACCTGAACCTCAGGTTGGAGAATCTCAGTGGAATGAAGCTGAAGCAACTGCATCTGGAGGCAGAGTACTAAAAAAGACTACTCCCATGAAACCATGCTACGGATCGTATGCCAGACCTACAAATAAAAATGGGGGTCAAGGTATACTAGTAGCAAACAACCAAGGTGCTCTAGAGTCTAAAGTTGAAATGCAGTTTTTTGCCCCCTCTGGCACTGCCATGAATGAAAGAAATGCTGTTCAGCCAAGTATTGTTTTGTACAGTGAGGATGTTAATATGGAAACTCCTGATACTCACATTTCATACAAACCAAGCAAAACTGATGAAAACTCTAAGGCTATGTTGGGTCAACAAGCAATGCCAAACAGACCCAATTACATCGCTTTTAGGGACAATTTTATTGGCCTTATGTATTACAACAGCACTGGTAACATGGGTGTCCTTGCTGGACAAGCATCACAGCTAAATGCCGTGGTAGACTTGCAGGACAG
>HAdV/S19/Huzhou/2018/CHN
AAGCCCTATTCTGGTACGGCTTACAACTCTCTGGCTCCTAAAGGCGCTCCAAATACATCTCAGTGGATTGCAGAAGGTGTAAAAAATGGTGAGGAGCGCGTAACAGAAGAGGAAAACAATACTACTACTTACACTTTTGGCAATGCTCCCGTAAAAGCTGAAGCTGAAATTACAAAAGAAGGACTCCCAATAGGTTTGAAAGTTTCAGATGAAGAAAGTAAACCGATTTATGCTGATAAAACATATCAGCCAGAACCTCAGCTGGGAGATGAAACTTGGACTGACCTTGATGGAAAGACCGAAAAGTATGGGGGCAGGGCTCTCAAACCAGATACTAAAATGAAACCATGCTACGGGTCCTTTGCCAAACCTACTACTGTGAAAGGCGGTCAGGCAAAACCAAAAACAACGGAGCAGCCAAATCAGAAAGTCGAATATGATATTGACATGGAGTTTTTTGATGCGGCATCACAGAAAACAAACTTAAGTCCTAAAATTGTCATGTATGCAGAAAATGTAAATTTGGAAACTCCAGACACTCATGTAGTGTACAAACCTGAATCAGAAGACACAAGTTCCGAAGCTAATTTGGGACAACAGTCTATGCCCAACAGACCCAACTACATTGGCTTCAGAGATAACTTTATTGGACTTATGTACTATAACAGTACTGGTAACATGGGGGTGCTGGCTGGTCAAGCGTCTCAGTTAAATGCAGTGGTTGACTTGCAGGACAGAAACACAGAACTTTCTTACCAACTCTTGCTCGACTCTCTGGGAAACAAAAC
>HAdV/S22/Huzhou/2018/CHN
AAGCCCTACTCCGGCACTGCCTACAACGCTCTAGCTCCCAAGGGCGCTCCTAACTCCTGTGAGTGGGAACAAACCGAAGATAGCGGCCGGGCAGTTGCCGAGGATGAAGAAGAGGAAGATGAAGATGAAGAAGAGGAAGAAGAAGAGCAAAACGCTCGAGATCAGGCTACTAAGAAAACACATGTCTATGCCCAGGCTCCTTTGTCTGGAGAAACAATTACAAAAAGCGGGCTACAAATAGGATCAGACAATGCAGAAACACAAGCTAAACCTGTATACGCAGATCCTTCCTATCAACCAGAACCTCAAATTGGCGAATCTCAGTGGAACGAAGCTGATGCTAATGCGGCAGGAGGGAGAGTGCTTAAAAAAACAACTCCCATGAAACCATGCTATGGATCTTATGCCAGGCCTACAAATCCTTTTGGTGGTCAATCCGTTCTGGTTCCGGATGAAAAAGGGGTGCCTCTTCCAAAGGTTGACTTGCAATTCTTCTCAAATACTACCTCTTTGAACGACCGGCAAGGCAATGCTACTAAACCAAAAGTGGTTTTGTACAGTGAAGATGTAAATATGGAAACCCCAGACACACATCTGTCTTACAAACCTGGAAAAGGTGATGAAAATTCTAAAGCTATGTTGGGTCAACAATCTATGCCAAACAGACCCAATTACATTGCTTTCAGGGACAATTTTATTGGCCTAATGTATTATAACAGCACTGGCAACATGGGTGTTCTTGCTGGTCAGGCATCGCAGCTAAATGCCGTGGTAGATTTGCAAGACAG
>HAdV/S25/Huzhou/2019/CHN
AAGCCCTACTCTGGCACTGCTTACAACTCATTGGCCCCTAAGGGCGCTCCCAATACATCTCAGTGGATTGCTGAAGGCGTAAAAAAAGAAAATGGGGAATCTGACGAAGAGGAAGAGAAAAATCTTACCACTTACACTTTTGGAAATGCCCCAGTGAAAGCAGAAGGTGGTGATATCACTAAAGACAAAGGTCTTCCAATTGGTTCAGAAATTACAGACGGCGAAGCCAAACCAATTTATGCAGATAAACTATACCAACCAGAACCTCAGGTGGGAGATGAAACTTGGACTGACACAGATGGAACAGCTGAGAAGTATGGTGGTAGAGCTCTAAAGCCAGAAACTAAAATGAAACCCTGCTATGGATCTTTTGCTAAACCCACTAACGTCAAAGGCGGACAGGCAAAACAAAAAACTACTGAACAACTGCAAAACCAGCAGGTTGAATATGATATTGACATGAACTTTTTTGATCAAGCGTCACAGAAAGCAAACTTCAGTCCAAAAATTGTGATGTATGCAGAAAATGTAGACTTGGAAACCCCAGACACTCATGTGGTGTACAAACCTGGTACTTCAGAAGAAAGTTCTCATGCTAATCTGGGTCAACAATCTATGCCCAACAGACCCAACTACATTGGCTTTAGAGATAACTTTATTGGACTTATGTACTACAACAGTACTGGCAACATGGGAGTGCTGGCAGGTCAAGCATCCCAATTGAATGCGGTGGTTGACTTGCAGGACAGAAACACAGAACTATCATATCAACTACTGCTCGACTCTCT
>HAdV/S5/Huzhou/2017/CHN
AAGCCCTATTCCGGCACTGCCTACAACAGTCTGGCTCCCAAGGGAGCGCCCAATACCTGCCAGTGGAAGGATGCTAACAGCAAAATGCATACCTTTGGGGTAGCTGCCATGCCAGGTGTTACTGGGAAAAAGATAGAAGCTGATGGGCTGCCTATTAGAATAGATTCAACTTCTGGAACTGACACAGTAATTTATGCTGATAAAACTTTCCAACCAGAACCACAAGTTGGAAATGACAGTTGGGTTGACACCAATGATGCAGAGGAAAAATATGGAGGCAGAGCTCTAAAGGACACTACAAATATGAAACCCTGCTATGGTTCATTTGCCAAGCCTACCAACAAAGAAGGTGGGCAGGCTAACTTAAAAGATTCAGAAACCGCCGCCACCACTCCTAACTATGATATAGATCTGGCTTTCTTTGACGGCAAAAATATTGTTGCTAACTACGATCCAGATATTGTAATGTACACAGAAAATGTTGACTTGCAGACTCCAGATACTCATATTGTATACAAACCTGGAAAAGAGGACACCAGCTCTGAATCCAATTTGGGTCAGCAGGCCATGCCTAACAGACCCAACTACATTGGCTTCAGAGACAATTTTATCGGGCTCATGTACTACAACAGCACTGGCAATATGGGGGTACTGGCCGGTCAGGCCTCTCAGCTGAATGCTGTGGTTGACTTGCAAGACAGAAACACTGAACTGTCCTACCAGCTCTTGCTCGACTCTCTG
>HAdV/S35/Huzhou/2019/CHN
AAGCCCTACTCCGGCACTGCCTACAACAGTCTGGCTCCCAAGGGAGCGCCCAATACCTGCCAGTGGAAGGATGCTAACAGCAAAATGCATACCTTTGGGGTAGCTGCCATGCCAGGTGTTACTGGGAAAAAGATAGAAGCTGATGGGCTGCCTATTAGAATAGATTCAACTTCTGGAACTGACACAGTAATTTATGCTGATAAAACTTTCCAACCAGAACCACAAGTTGGAAATGACAGTTGGGTTGACACCAATGATGCAGAGGAAAAATATGGAGGCAGAGCTCTAAAGGACACTACAAATATGAAACCCTGCTATGGTTCATTTGCCAAGCCTACCAACAAAGAAGGTGGGCAGGCTAACTTAAAAGATTCAGAAACCGCCGCCACCACTCCTAACTATGATATAGATCTGGCTTTCTTTGACGGCAAAAATATTGTTGCTAACTACGATCCAGATATTGTAATGTACACAGAAAATGTTGACTTGCAGACTCCAGATACTCATATTGTATACAAACCTGGAAAAGAGGACACCAGCTCTGAATCCAATTTGGGTCAGCAGGCCATGCCTAACAGACCCAACTACATTGGCTTCAGAGACAATTTTATCGGGCTCATGTACTACAACAGCACTGGCAATATGGGGGTACTGGCCGGTCAGGCCTCTCAGCTGAATGCTGTGGTTGACTTGCAAGACAGAAACACTGAACTGTCCTACCAGCTCTTGCTCGACTCTCTGGGG
>HAdV/S36/Huzhou/2019/CHN
AAGCCCTACTCCGGCACTGCCTACAACAGTCTGGCTCCCAAGGGAGCGCCCAATACCTGCCAGTGGAAGGATGCTAACAGCAAAATGCATACCTTTGGGGTAGCTGCCATGCCAGGTGTTACTGGGAAAAAGATAGAAGCTGATGGGCTGCCTATTAGAATAGATTCAACTTCTGGAACTGACACAGTAATTTATGCTGATAAAACTTTCCAACCAGAACCACAAGTTGGAAATGACAGTTGGGTTGACACCAATGATGCAGAGGAAAAATATGGAGGCAGAGCTCTAAAGGACACTACAAATATGAAACCCTGCTATGGTTCATTCGCCAAGCCTACCAACAAAGAAGGTGGGCAGGCTAACTTAAAAGATTCAGAAACCGCCGCCACCACTCCTAACTATGATATAGATCTGGCTTTCTTTGACGGCAAAAATATTGTTGCTAACTACGATCCAGATATTGTAATGTACACAGAAAATGTTGACTTGCAGACTCCAGATACTCATATTGTATACAAACCTGGAAAAGAGGACACCAGCTCTGAATCCAATTTGGGTCAGCAGGCCATGCCTAACAGACCCAACTACATTGGCTTCAGAGACAATTTTATCGGGCTCATGTACTACAACAGCACTGGCAATATGGGGGTACTGGCCGGTCAGGCCTCTCAGCTGAATGCTGTGGTTGACTTGCAAGACAGAAACACTGAACTGTCCTACCAGCTCTTGCTCGACTCTCTGGGG
